# Supplementary material for: Distribution of variants in multiple vitamin D-related loci (DHCR7/NADSYN1, GC, CYP2R1, CYP11A1, CYP24A1, VDR, RXRα and RXRγ) vary between European, East-Asian and Sub-Saharan African-ancestry populations
Source: Genes Nutr. 2020 Mar 13;15:5. doi: 10.1186/s12263-020-00663-3 (PMC7071568; doi:10.1186/s12263-020-00663-3)
Supplement: Supplementary file 1 — Additional file 1:Supplementary material 1. Further information on which cohorts gave data for each vitamin D-related variant and on UVB data collected for sample set locations. [file 12263_2020_663_MOESM1_ESM.xlsx]

## Sheet: Cohorts accessed for variants
		Skin pigment SNPs				Vitamin D SNPs
						CYP11A1		CYP24A1					CYP27A1					CYP2R1		NADSYN1/DHCR7								GC								VDR					RXRA							RXRY
		SLC45A2 rs16891982	SLC24A5 rs1426654	OCA2 rs1800414		rs11632698	rs2073475	rs3787557	rs927650	rs912505	rs2762929	rs4809956	rs7568196	rs4674338	rs13013510	rs691414	rs692290	rs16930625	rs11023374	rs3750997	rs1790325	rs11603330	rs7928249	rs12800438	rs7944926	rs3794060	rs12280295	rs7041	rs4364228	rs222047	rs3737549	rs222016	rs222020	rs843006	rs705117	rs886441	rs2283342	rs2107301	rs4334089	rs4516035	rs1805343	rs1805352	rs10881582	rs3118571	rs3818740	rs731516	rs7040434	rs283695	rs12069160
		cohorts that gave data (n)				cohorts that gave data (n)
		60	60	60		60	60	60	60	60	60	45	60	60	60	60	60	60	60	60	45	60	34	60	60	60	60	60	60	60		60	60	60	60	60	60	60	60	60	45	45	47	45	45	45	45	60	60
	n	1000 Genomes - Populations with available data
	99	ESN	ESN	ESN		ESN	ESN	ESN	ESN	ESN	ESN	ESN	ESN	ESN	ESN	ESN	ESN	ESN	ESN	ESN	ESN	ESN	ESN	ESN	ESN	ESN	ESN	ESN	ESN	ESN	ESN	ESN	ESN	ESN	ESN	ESN	ESN	ESN	ESN	ESN	ESN	ESN	ESN	ESN	ESN	ESN	ESN	ESN	ESN
	113	GWD	GWD	GWD		GWD	GWD	GWD	GWD	GWD	GWD	GWD	GWD	GWD	GWD	GWD	GWD	GWD	GWD	GWD	GWD	GWD	GWD	GWD	GWD	GWD	GWD	GWD	GWD	GWD	GWD	GWD	GWD	GWD	GWD	GWD	GWD	GWD	GWD	GWD	GWD	GWD	GWD	GWD	GWD	GWD	GWD	GWD	GWD
	108	YRI	YRI	YRI		YRI	YRI	YRI	YRI	YRI	YRI	YRI	YRI	YRI	YRI	YRI	YRI	YRI	YRI	YRI	YRI	YRI	YRI	YRI	YRI	YRI	YRI	YRI	YRI	YRI	YRI	YRI	YRI	YRI	YRI	YRI	YRI	YRI	YRI	YRI	YRI	YRI	YRI	YRI	YRI	YRI	YRI	YRI	YRI
	99	LWK	LWK	LWK		LWK	LWK	LWK	LWK	LWK	LWK	LWK	LWK	LWK	LWK	LWK	LWK	LWK	LWK	LWK	LWK	LWK	LWK	LWK	LWK	LWK	LWK	LWK	LWK	LWK	LWK	LWK	LWK	LWK	LWK	LWK	LWK	LWK	LWK	LWK	LWK	LWK	LWK	LWK	LWK	LWK	LWK	LWK	LWK
	85	MSL	MSL	MSL		MSL	MSL	MSL	MSL	MSL	MSL	MSL	MSL	MSL	MSL	MSL	MSL	MSL	MSL	MSL	MSL	MSL	MSL	MSL	MSL	MSL	MSL	MSL	MSL	MSL	MSL	MSL	MSL	MSL	MSL	MSL	MSL	MSL	MSL	MSL	MSL	MSL	MSL	MSL	MSL	MSL	MSL	MSL	MSL
	91	GBR	GBR	GBR		GBR	GBR	GBR	GBR	GBR	GBR	GBR	GBR	GBR	GBR	GBR	GBR	GBR	GBR	GBR	GBR	GBR	GBR	GBR	GBR	GBR	GBR	GBR	GBR	GBR	GBR	GBR	GBR	GBR	GBR	GBR	GBR	GBR	GBR	GBR	GBR	GBR	GBR	GBR	GBR	GBR	GBR	GBR	GBR
	99	FIN	FIN	FIN		FIN	FIN	FIN	FIN	FIN	FIN	FIN	FIN	FIN	FIN	FIN	FIN	FIN	FIN	FIN	FIN	FIN	FIN	FIN	FIN	FIN	FIN	FIN	FIN	FIN	FIN	FIN	FIN	FIN	FIN	FIN	FIN	FIN	FIN	FIN	FIN	FIN	FIN	FIN	FIN	FIN	FIN	FIN	FIN
	107	IBS	IBS	IBS		IBS	IBS	IBS	IBS	IBS	IBS	IBS	IBS	IBS	IBS	IBS	IBS	IBS	IBS	IBS	IBS	IBS	IBS	IBS	IBS	IBS	IBS	IBS	IBS	IBS	IBS	IBS	IBS	IBS	IBS	IBS	IBS	IBS	IBS	IBS	IBS	IBS	IBS	IBS	IBS	IBS	IBS	IBS	IBS
	107	TSI	TSI	TSI		TSI	TSI	TSI	TSI	TSI	TSI	TSI	TSI	TSI	TSI	TSI	TSI	TSI	TSI	TSI	TSI	TSI	TSI	TSI	TSI	TSI	TSI	TSI	TSI	TSI	TSI	TSI	TSI	TSI	TSI	TSI	TSI	TSI	TSI	TSI	TSI	TSI	TSI	TSI	TSI	TSI	TSI	TSI	TSI
	93	CDX	CDX	CDX		CDX	CDX	CDX	CDX	CDX	CDX	CDX	CDX	CDX	CDX	CDX	CDX	CDX	CDX	CDX	CDX	CDX	CDX	CDX	CDX	CDX	CDX	CDX	CDX	CDX	CDX	CDX	CDX	CDX	CDX	CDX	CDX	CDX	CDX	CDX	CDX	CDX	CDX	CDX	CDX	CDX	CDX	CDX	CDX
	103	CHB	CHB	CHB		CHB	CHB	CHB	CHB	CHB	CHB	CHB	CHB	CHB	CHB	CHB	CHB	CHB	CHB	CHB	CHB	CHB	CHB	CHB	CHB	CHB	CHB	CHB	CHB	CHB	CHB	CHB	CHB	CHB	CHB	CHB	CHB	CHB	CHB	CHB	CHB	CHB	CHB	CHB	CHB	CHB	CHB	CHB	CHB
	105	CHS	CHS	CHS		CHS	CHS	CHS	CHS	CHS	CHS	CHS	CHS	CHS	CHS	CHS	CHS	CHS	CHS	CHS	CHS	CHS	CHS	CHS	CHS	CHS	CHS	CHS	CHS	CHS	CHS	CHS	CHS	CHS	CHS	CHS	CHS	CHS	CHS	CHS	CHS	CHS	CHS	CHS	CHS	CHS	CHS	CHS	CHS
	104	JPT	JPT	JPT		JPT	JPT	JPT	JPT	JPT	JPT	JPT	JPT	JPT	JPT	JPT	JPT	JPT	JPT	JPT	JPT	JPT	JPT	JPT	JPT	JPT	JPT	JPT	JPT	JPT	JPT	JPT	JPT	JPT	JPT	JPT	JPT	JPT	JPT	JPT	JPT	JPT	JPT	JPT	JPT	JPT	JPT	JPT	JPT
		ALFRED - Populations with available data
ALFRED ID (for some variants, only subset of these sample sets was available)	n
SA001818S	8	Bantu (South African)	Bantu (South African)	Bantu		Bantu (South African)	Bantu (South African)	Bantu (South African)	Bantu (South African)	Bantu (South African)	Bantu (South African)	Bantu (South African)	Bantu (South African)	Bantu (South African)	Bantu (South African)	Bantu (South African)	Bantu (South African)	Bantu (South African)	Bantu (South African)	Bantu (South African)	Bantu (South African)	Bantu (South African)		Bantu (South African)	Bantu (South African)	Bantu (South African)	Bantu (South African)	Bantu (South African)	Bantu (South African)	Bantu (South African)	Bantu (South African)	Bantu (South African)	Bantu (South African)	Bantu (South African)	Bantu (South African)	Bantu (South African)	Bantu (South African)	Bantu (South African)	Bantu (South African)	Bantu (South African)	Bantu (South African)	Bantu (South African)	Bantu (South African)	Bantu (South African)	Bantu (South African)	Bantu (South African)	Bantu (South African)	Bantu (South African)	Bantu (South African)
SA001819T	12	Bantu (Kenya)	Bantu (Kenya)	Bantu (Kenya)		Bantu (Kenya)	Bantu (Kenya)	Bantu (Kenya)	Bantu (Kenya)	Bantu (Kenya)	Bantu (Kenya)	Bantu (Kenya)	Bantu (Kenya)	Bantu (Kenya)	Bantu (Kenya)	Bantu (Kenya)	Bantu (Kenya)	Bantu (Kenya)	Bantu (Kenya)	Bantu (Kenya)	Bantu (Kenya)	Bantu (Kenya)		Bantu (Kenya)	Bantu (Kenya)	Bantu (Kenya)	Bantu (Kenya)	Bantu (Kenya)	Bantu (Kenya)	Bantu (Kenya)	Bantu (Kenya)	Bantu (Kenya)	Bantu (Kenya)	Bantu (Kenya)	Bantu (Kenya)	Bantu (Kenya)	Bantu (Kenya)	Bantu (Kenya)	Bantu (Kenya)	Bantu (Kenya)	Bantu (Kenya)	Bantu (Kenya)	Bantu (Kenya)	Bantu (Kenya)	Bantu (Kenya)	Bantu (Kenya)	Bantu (Kenya)	Bantu (Kenya)	Bantu (Kenya)
SA001469U	7	San	San	San		San	San	San	San	San	San	San	San	San	San	San	San	San	San	San	San	San		San	San	San	San	San	San	San	San	San	San	San	San	San	San	San	San	San	San	San	San	San	San	San	San	San	San
SA001465Q	35	Biaka	Biaka	Biaka		Biaka	Biaka	Biaka	Biaka	Biaka	Biaka	Biaka	Biaka	Biaka	Biaka	Biaka	Biaka	Biaka	Biaka	Biaka	Biaka	Biaka		Biaka	Biaka	Biaka	Biaka	Biaka	Biaka	Biaka	Biaka	Biaka	Biaka	Biaka	Biaka	Biaka	Biaka	Biaka	Biaka	Biaka	Biaka	Biaka	Biaka	Biaka	Biaka	Biaka	Biaka	Biaka	Biaka
SA000100B	39	Hausa	Hausa	Hausa		Hausa	Hausa	Hausa	Hausa	Hausa	Hausa		Hausa	Hausa	Hausa	Hausa	Hausa	Hausa	Hausa	Hausa		Hausa	Hausa	Hausa	Hausa	Hausa	Hausa	Hausa	Hausa	Hausa	Hausa	Hausa	Hausa	Hausa	Hausa	Hausa	Hausa	Hausa	Hausa	Hausa								Hausa	Hausa
SA000099S	48	Ibo	Ibo	Ibo		Ibo	Ibo	Ibo	Ibo	Ibo	Ibo		Ibo	Ibo	Ibo	Ibo	Ibo	Ibo	Ibo	Ibo		Ibo	Ibo	Ibo	Ibo	Ibo	Ibo	Ibo	Ibo	Ibo	Ibo	Ibo	Ibo	Ibo	Ibo	Ibo	Ibo	Ibo	Ibo	Ibo								Ibo	Ibo
SA004361O	19	Mbuti	Mbuti	Mbuti		Mbuti	Mbuti	Mbuti	Mbuti	Mbuti	Mbuti	Mbuti	Mbuti	Mbuti	Mbuti	Mbuti	Mbuti	Mbuti	Mbuti	Mbuti	Mbuti	Mbuti	Mbuti	Mbuti	Mbuti	Mbuti	Mbuti	Mbuti	Mbuti	Mbuti	Mbuti	Mbuti	Mbuti	Mbuti	Mbuti	Mbuti	Mbuti	Mbuti	Mbuti	Mbuti	Mbuti	Mbuti	Mbuti	Mbuti	Mbuti	Mbuti	Mbuti	Mbuti	Mbuti
SA001468T	25	Yoruba	Yoruba	Yoruba		Yoruba	Yoruba	Yoruba	Yoruba	Yoruba	Yoruba	Yoruba	Yoruba	Yoruba	Yoruba	Yoruba	Yoruba	Yoruba	Yoruba	Yoruba	Yoruba	Yoruba		Yoruba	Yoruba	Yoruba	Yoruba	Yoruba	Yoruba	Yoruba	Yoruba	Yoruba	Yoruba	Yoruba	Yoruba	Yoruba	Yoruba	Yoruba	Yoruba	Yoruba	Yoruba	Yoruba	Yoruba	Yoruba	Yoruba	Yoruba	Yoruba	Yoruba	Yoruba
SA000487T	45	Chagga	Chagga	Chagga		Chagga	Chagga	Chagga	Chagga	Chagga	Chagga		Chagga	Chagga	Chagga	Chagga	Chagga	Chagga	Chagga	Chagga		Chagga	Chagga	Chagga	Chagga	Chagga	Chagga	Chagga	Chagga	Chagga	Chagga	Chagga	Chagga	Chagga	Chagga	Chagga	Chagga	Chagga	Chagga	Chagga								Chagga	Chagga
SA000854R	22	Masai	Masai	Masai		Masai	Masai	Masai	Masai	Masai	Masai		Masai	Masai	Masai	Masai	Masai	Masai	Masai	Masai		Masai	Masai	Masai	Masai	Masai	Masai	Masai	Masai	Masai	Masai	Masai	Masai	Masai	Masai	Masai	Masai	Masai	Masai	Masai								Masai	Masai
SA004366T	39	Sandawe	Sandawe	Sandawe		Sandawe	Sandawe	Sandawe	Sandawe	Sandawe	Sandawe		Sandawe	Sandawe	Sandawe	Sandawe	Sandawe	Sandawe	Sandawe	Sandawe		Sandawe	Sandawe	Sandawe	Sandawe	Sandawe	Sandawe	Sandawe	Sandawe	Sandawe	Sandawe	Sandawe	Sandawe	Sandawe	Sandawe	Sandawe	Sandawe	Sandawe	Sandawe	Sandawe								Sandawe	Sandawe
SA004367U	39	Zaramo	Zaramo	Zaramo		Zaramo	Zaramo	Zaramo	Zaramo	Zaramo	Zaramo		Zaramo	Zaramo	Zaramo	Zaramo	Zaramo	Zaramo	Zaramo	Zaramo		Zaramo	Zaramo	Zaramo	Zaramo	Zaramo	Zaramo	Zaramo	Zaramo	Zaramo	Zaramo	Zaramo	Zaramo	Zaramo	Zaramo	Zaramo	Zaramo	Zaramo	Zaramo	Zaramo								Zaramo	Zaramo
SA001467S	24	Mandenka	Mandenka	Mandenka		Mandenka	Mandenka	Mandenka	Mandenka	Mandenka	Mandenka	Mandenka	Mandenka	Mandenka	Mandenka	Mandenka	Mandenka	Mandenka	Mandenka	Mandenka	Mandenka	Mandenka		Mandenka	Mandenka	Mandenka	Mandenka	Mandenka	Mandenka	Mandenka	Mandenka	Mandenka	Mandenka	Mandenka	Mandenka	Mandenka	Mandenka	Mandenka	Mandenka	Mandenka	Mandenka	Mandenka	Mandenka	Mandenka	Mandenka	Mandenka	Mandenka	Mandenka	Mandenka
SA000017I	54	Adygei	Adygei	Adygei		Adygei	Adygei	Adygei	Adygei	Adygei	Adygei	Adygei	Adygei	Adygei	Adygei	Adygei	Adygei	Adygei	Adygei	Adygei	Adygei	Adygei	Adygei	Adygei	Adygei	Adygei	Adygei	Adygei	Adygei	Adygei	Adygei	Adygei	Adygei	Adygei	Adygei	Adygei	Adygei	Adygei	Adygei	Adygei	Adygei	Adygei	Adygei	Adygei	Adygei	Adygei	Adygei	Adygei	Adygei
SA001504K	24	Basque	Basque	Basque		Basque	Basque	Basque	Basque	Basque	Basque	Basque	Basque	Basque	Basque	Basque	Basque	Basque	Basque	Basque	Basque	Basque		Basque	Basque	Basque	Basque	Basque	Basque	Basque	Basque	Basque	Basque	Basque	Basque	Basque	Basque	Basque	Basque	Basque	Basque	Basque	Basque	Basque	Basque	Basque	Basque	Basque	Basque
SA000491O	42	Chuvash	Chuvash	Chuvash		Chuvash	Chuvash	Chuvash	Chuvash	Chuvash	Chuvash		Chuvash	Chuvash	Chuvash	Chuvash	Chuvash	Chuvash	Chuvash	Chuvash		Chuvash	Chuvash	Chuvash	Chuvash	Chuvash	Chuvash	Chuvash	Chuvash	Chuvash	Chuvash	Chuvash	Chuvash	Chuvash	Chuvash	Chuvash	Chuvash	Chuvash	Chuvash	Chuvash			Chuvash					Chuvash	Chuvash
SA000007H	51	Danes	Danes	Danes		Danes	Danes	Danes	Danes	Danes	Danes		Danes	Danes	Danes	Danes	Danes	Danes	Danes	Danes		Danes	Danes	Danes	Danes	Danes	Danes	Danes	Danes	Danes	Danes	Danes	Danes	Danes	Danes	Danes	Danes	Danes	Danes	Danes								Danes	Danes
SA000018J	36	Finns	Finns	Finns		Finns	Finns	Finns	Finns	Finns	Finns		Finns	Finns	Finns	Finns	Finns	Finns	Finns	Finns		Finns	Finns	Finns	Finns	Finns	Finns	Finns	Finns	Finns	Finns	Finns	Finns	Finns	Finns	Finns	Finns	Finns	Finns	Finns			Finns					Finns	Finns
SA001503J	28	French	French	French		French	French	French	French	French	French	French	French	French	French	French	French	French	French	French	French	French		French	French	French	French	French	French	French	French	French	French	French	French	French	French	French	French	French	French	French	French	French	French	French	French	French	French
SA002023H	92	Hungarian	Hungarian	Hungarian		Hungarian	Hungarian	Hungarian	Hungarian	Hungarian	Hungarian		Hungarian	Hungarian	Hungarian	Hungarian	Hungarian	Hungarian	Hungarian	Hungarian		Hungarian	Hungarian	Hungarian	Hungarian	Hungarian	Hungarian	Hungarian	Hungarian	Hungarian	Hungarian	Hungarian	Hungarian	Hungarian	Hungarian	Hungarian	Hungarian	Hungarian	Hungarian	Hungarian								Hungarian	Hungarian
SA000057M	116	Irish	Irish	Irish		Irish	Irish	Irish	Irish	Irish	Irish		Irish	Irish	Irish	Irish	Irish	Irish	Irish	Irish		Irish	Irish	Irish	Irish	Irish	Irish	Irish	Irish	Irish	Irish	Irish	Irish	Irish	Irish	Irish	Irish	Irish	Irish	Irish								Irish	Irish
SA001507N	8	Italians (Tuscan)	Italians (Tuscan)	Italians (Tuscan)		Italians (Tuscan)	Italians (Tuscan)	Italians (Tuscan)	Italians (Tuscan)	Italians (Tuscan)	Italians (Tuscan)	Italians (Tuscan)	Italians (Tuscan)	Italians (Tuscan)	Italians (Tuscan)	Italians (Tuscan)	Italians (Tuscan)	Italians (Tuscan)	Italians (Tuscan)	Italians (Tuscan)	Italians (Tuscan)	Italians (Tuscan)		Italians (Tuscan)	Italians (Tuscan)	Italians (Tuscan)	Italians (Tuscan)	Italians (Tuscan)	Italians (Tuscan)	Italians (Tuscan)	Italians (Tuscan)	Italians (Tuscan)	Italians (Tuscan)	Italians (Tuscan)	Italians (Tuscan)	Italians (Tuscan)	Italians (Tuscan)	Italians (Tuscan)	Italians (Tuscan)	Italians (Tuscan)	Italians (Tuscan)	Italians (Tuscan)	Italians (Tuscan)	Italians (Tuscan)	Italians (Tuscan)	Italians (Tuscan)	Italians (Tuscan)	Italians (Tuscan)	Italians (Tuscan)
SA001506M	14	Italians (Bergamo)	Italians (Bergamo)	Italians (Bergamo)		Italians (Bermamo)	Italians (Bermamo)	Italians (Bermamo)	Italians (Bermamo)	Italians (Bermamo)	Italians (Bermamo)	Italians (Bermamo)	Italians (Bermamo)	Italians (Bermamo)	Italians (Bermamo)	Italians (Bermamo)	Italians (Bermamo)	Italians (Bermamo)	Italians (Bermamo)	Italians (Bermamo)	Italians (Bermamo)	Italians (Bermamo)		Italians (Bermamo)	Italians (Bermamo)	Italians (Bermamo)	Italians (Bermamo)	Italians (Bermamo)	Italians (Bermamo)	Italians (Bermamo)	Italians (Bermamo)	Italians (Bermamo)	Italians (Bermamo)	Italians (Bermamo)	Italians (Bermamo)	Italians (Bermamo)	Italians (Bermamo)	Italians (Bermamo)	Italians (Bermamo)	Italians (Bermamo)	Italians (Bermamo)	Italians (Bermamo)	Italians (Bermamo)	Italians (Bermamo)	Italians (Bermamo)	Italians (Bermamo)	Italians (Bermamo)	Italians (Bermamo)	Italians (Bermamo)
SA001508O	16	Orcadian	Orcadian	Orcadian		Orcadian	Orcadian	Orcadian	Orcadian	Orcadian	Orcadian	Orcadian	Orcadian	Orcadian	Orcadian	Orcadian	Orcadian	Orcadian	Orcadian	Orcadian	Orcadian	Orcadian		Orcadian	Orcadian	Orcadian	Orcadian	Orcadian	Orcadian	Orcadian	Orcadian	Orcadian	Orcadian	Orcadian	Orcadian	Orcadian	Orcadian	Orcadian	Orcadian	Orcadian	Orcadian	Orcadian	Orcadian	Orcadian	Orcadian	Orcadian	Orcadian	Orcadian	Orcadian
SA001510H	25	Russians (Vologda)	Russians (Vologda)	Russians (Vologda)		Russians (Vologda)	Russians (Vologda)	Russians (Vologda)	Russians (Vologda)	Russians (Vologda)	Russians (Vologda)	Russians (Vologda)	Russians (Vologda)	Russians (Vologda)	Russians (Vologda)	Russians (Vologda)	Russians (Vologda)	Russians (Vologda)	Russians (Vologda)	Russians (Vologda)	Russians (Vologda)	Russians (Vologda)	Russians (Vologda)	Russians (Vologda)	Russians (Vologda)	Russians (Vologda)	Russians (Vologda)	Russians (Vologda)	Russians (Vologda)	Russians (Vologda)	Russians (Vologda)	Russians (Vologda)	Russians (Vologda)	Russians (Vologda)	Russians (Vologda)	Russians (Vologda)	Russians (Vologda)	Russians (Vologda)	Russians (Vologda)	Russians (Vologda)	Russians (Vologda)	Russians (Vologda)	Russians (Vologda)	Russians (Vologda)	Russians (Vologda)	Russians (Vologda)	Russians (Vologda)	Russians (Vologda)	Russians (Vologda)
SA001530J	34	Russians (Archangel’sk)	Russians (Archangel’sk)	Russians (Archangel’sk)		Russians (Archangel’sk)	Russians (Archangel’sk)	Russians (Archangel’sk)	Russians (Archangel’sk)	Russians (Archangel’sk)	Russians (Archangel’sk)		Russians (Archangel’sk)	Russians (Archangel’sk)	Russians (Archangel’sk)	Russians (Archangel’sk)	Russians (Archangel’sk)	Russians (Archangel’sk)	Russians (Archangel’sk)	Russians (Archangel’sk)		Russians (Archangel’sk)	Russians (Archangel’sk)	Russians (Archangel’sk)	Russians (Archangel’sk)	Russians (Archangel’sk)	Russians (Archangel’sk)	Russians (Archangel’sk)	Russians (Archangel’sk)	Russians (Archangel’sk)	Russians (Archangel’sk)	Russians (Archangel’sk)	Russians (Archangel’sk)	Russians (Archangel’sk)	Russians (Archangel’sk)	Russians (Archangel’sk)	Russians (Archangel’sk)	Russians (Archangel’sk)	Russians (Archangel’sk)	Russians (Archangel’sk)								Russians (Archangel’sk)	Russians (Archangel’sk)
SA001505L	28	Sardinian	Sardinian	Sardinian		Sardinian	Sardinian	Sardinian	Sardinian	Sardinian	Sardinian	Sardinian	Sardinian	Sardinian	Sardinian	Sardinian	Sardinian	Sardinian	Sardinian	Sardinian	Sardinian	Sardinian	Sardinian	Sardinian	Sardinian	Sardinian	Sardinian	Sardinian	Sardinian	Sardinian	Sardinian	Sardinian	Sardinian	Sardinian	Sardinian	Sardinian	Sardinian	Sardinian	Sardinian	Sardinian	Sardinian	Sardinian	Sardinian	Sardinian	Sardinian	Sardinian	Sardinian	Sardinian	Sardinian
SA001489W	10	Mongolian	Mongolian	Mongolian		Mongolian	Mongolian	Mongolian	Mongolian	Mongolian	Mongolian	Mongolian	Mongolian	Mongolian	Mongolian	Mongolian	Mongolian	Mongolian	Mongolian	Mongolian	Mongolian	Mongolian		Mongolian	Mongolian	Mongolian	Mongolian	Mongolian	Mongolian	Mongolian	Mongolian	Mongolian	Mongolian	Mongolian	Mongolian	Mongolian	Mongolian	Mongolian	Mongolian	Mongolian	Mongolian	Mongolian	Mongolian	Mongolian	Mongolian	Mongolian	Mongolian	Mongolian	Mongolian
SA000002C	40	Ami	Ami	Ami		Ami	Ami	Ami	Ami	Ami	Ami		Ami	Ami	Ami	Ami	Ami	Ami	Ami	Ami		Ami	Ami	Ami	Ami	Ami	Ami	Ami	Ami	Ami	Ami	Ami	Ami	Ami	Ami	Ami	Ami	Ami	Ami	Ami								Ami	Ami
SA000021D	41	Atayal	Atayal	Atayal		Atayal	Atayal	Atayal	Atayal	Atayal	Atayal		Atayal	Atayal	Atayal	Atayal	Atayal	Atayal	Atayal	Atayal		Atayal	Atayal	Atayal	Atayal	Atayal	Atayal	Atayal	Atayal	Atayal	Atayal	Atayal	Atayal	Atayal	Atayal	Atayal	Atayal	Atayal	Atayal	Atayal								Atayal	Atayal
SA001493R	10	Dai	Dai	Dai		Dai	Dai	Dai	Dai	Dai	Dai	Dai	Dai	Dai	Dai	Dai	Dai	Dai	Dai	Dai	Dai	Dai		Dai	Dai	Dai	Dai	Dai	Dai	Dai	Dai	Dai	Dai	Dai	Dai	Dai	Dai	Dai	Dai	Dai	Dai	Dai	Dai	Dai	Dai	Dai	Dai	Dai	Dai
SA001488V	10	Daur	Daur	Daur		Daur	Daur	Daur	Daur	Daur	Daur	Daur	Daur	Daur	Daur	Daur	Daur	Daur	Daur	Daur	Daur	Daur		Daur	Daur	Daur	Daur	Daur	Daur	Daur	Daur	Daur	Daur	Daur	Daur	Daur	Daur	Daur	Daur	Daur	Daur	Daur	Daur	Daur	Daur	Daur	Daur	Daur	Daur
SA001483Q	45	Han	Han	Han		Han	Han	Han	Han	Han	Han	Han	Han	Han	Han	Han	Han	Han	Han	Han	Han	Han		Han	Han	Han	Han	Han	Han	Han	Han	Han	Han	Han	Han	Han	Han	Han	Han	Han	Han	Han	Han	Han	Han	Han	Han	Han	Han
SA001490O	10	Hezhe	Hezhe	Hezhen		Hezhe	Hezhe	Hezhe	Hezhe	Hezhe	Hezhe	Hezhe	Hezhe	Hezhe	Hezhe	Hezhe	Hezhe	Hezhe	Hezhe	Hezhe	Hezhe	Hezhe		Hezhe	Hezhe	Hezhe	Hezhe	Hezhe	Hezhe	Hezhe	Hezhe	Hezhe	Hezhe	Hezhe	Hezhe	Hezhe	Hezhe	Hezhe	Hezhe	Hezhe	Hezhe	Hezhe	Hezhe	Hezhe	Hezhe	Hezhe	Hezhe	Hezhe	Hezhe
SA002260K	29	Japanese	Japanese	Japanese		Japanese	Japanese	Japanese	Japanese	Japanese	Japanese	Japanese	Japanese	Japanese	Japanese	Japanese	Japanese	Japanese	Japanese	Japanese	Japanese	Japanese	Japanese	Japanese	Japanese	Japanese	Japanese	Japanese	Japanese	Japanese	Japanese	Japanese	Japanese	Japanese	Japanese	Japanese	Japanese	Japanese	Japanese	Japanese	Japanese	Japanese	Japanese	Japanese	Japanese	Japanese	Japanese	Japanese	Japanese
SA003027M	53	Koreans	Koreans	Koreans		Koreans	Koreans	Koreans	Koreans	Koreans	Koreans	Koreans	Koreans	Koreans	Koreans	Koreans	Koreans	Koreans	Koreans	Koreans	Koreans	Koreans	Koreans	Koreans	Koreans	Koreans	Koreans	Koreans	Koreans	Koreans	Koreans	Koreans	Koreans	Koreans	Koreans	Koreans	Koreans	Koreans	Koreans	Koreans	Koreans	Koreans	Koreans	Koreans	Koreans	Koreans	Koreans	Koreans	Koreans
SA001494S	10	Lahu	Lahu	Lahu		Lahu	Lahu	Lahu	Lahu	Lahu	Lahu	Lahu	Lahu	Lahu	Lahu	Lahu	Lahu	Lahu	Lahu	Lahu	Lahu	Lahu		Lahu	Lahu	Lahu	Lahu	Lahu	Lahu	Lahu	Lahu	Lahu	Lahu	Lahu	Lahu	Lahu	Lahu	Lahu	Lahu	Lahu	Lahu	Lahu	Lahu	Lahu	Lahu	Lahu	Lahu	Lahu	Lahu
SA001486T	10	Miao	Miao	Miao		Miao	Miao	Miao	Miao	Miao	Miao	Miao	Miao	Miao	Miao	Miao	Miao	Miao	Miao	Miao	Miao	Miao		Miao	Miao	Miao	Miao	Miao	Miao	Miao	Miao	Miao	Miao	Miao	Miao	Miao	Miao	Miao	Miao	Miao	Miao	Miao	Miao	Miao	Miao	Miao	Miao	Miao	Miao
SA001496U	10	Naxi	Naxi	Naxi		Naxi	Naxi	Naxi	Naxi	Naxi	Naxi	Naxi	Naxi	Naxi	Naxi	Naxi	Naxi	Naxi	Naxi	Naxi	Naxi	Naxi		Naxi	Naxi	Naxi	Naxi	Naxi	Naxi	Naxi	Naxi	Naxi	Naxi	Naxi	Naxi	Naxi	Naxi	Naxi	Naxi	Naxi	Naxi	Naxi	Naxi	Naxi	Naxi	Naxi	Naxi	Naxi	Naxi
SA001487U	10	Oroqen	Oroqen	Oroqen		Oroqen	Oroqen	Oroqen	Oroqen	Oroqen	Oroqen	Oroqen	Oroqen	Oroqen	Oroqen	Oroqen	Oroqen	Oroqen	Oroqen	Oroqen	Oroqen	Oroqen		Oroqen	Oroqen	Oroqen	Oroqen	Oroqen	Oroqen	Oroqen	Oroqen	Oroqen	Oroqen	Oroqen	Oroqen	Oroqen	Oroqen	Oroqen	Oroqen	Oroqen	Oroqen	Oroqen	Oroqen	Oroqen	Oroqen	Oroqen	Oroqen	Oroqen	Oroqen
SA001495T	10	She	She	She		She	She	She	She	She	She	She	She	She	She	She	She	She	She	She	She	She		She	She	She	She	She	She	She	She	She	She	She	She	She	She	She	She	She	She	She	She	She	She	She	She	She	She
SA001497V	10	Tu	Tu	Tu		Tu	Tu	Tu	Tu	Tu	Tu	Tu	Tu	Tu	Tu	Tu	Tu	Tu	Tu	Tu	Tu	Tu		Tu	Tu	Tu	Tu	Tu	Tu	Tu	Tu	Tu	Tu	Tu	Tu	Tu	Tu	Tu	Tu	Tu	Tu	Tu	Tu	Tu	Tu	Tu	Tu	Tu	Tu
SA001484R	10	Tujia	Tujia	Tujia		Tujia	Tujia	Tujia	Tujia	Tujia	Tujia	Tujia	Tujia	Tujia	Tujia	Tujia	Tujia	Tujia	Tujia	Tujia	Tujia	Tujia		Tujia	Tujia	Tujia	Tujia	Tujia	Tujia	Tujia	Tujia	Tujia	Tujia	Tujia	Tujia	Tujia	Tujia	Tujia	Tujia	Tujia	Tujia	Tujia	Tujia	Tujia	Tujia	Tujia	Tujia	Tujia	Tujia
SA001492Q	10	Uyghur	Uyghur	Uyghur		Uyghur	Uyghur	Uyghur	Uyghur	Uyghur	Uyghur	Uyghur	Uyghur	Uyghur	Uyghur	Uyghur	Uyghur	Uyghur	Uyghur	Uyghur	Uyghur	Uyghur		Uyghur	Uyghur	Uyghur	Uyghur	Uyghur	Uyghur	Uyghur	Uyghur	Uyghur	Uyghur	Uyghur	Uyghur	Uyghur	Uyghur	Uyghur	Uyghur	Uyghur	Uyghur	Uyghur	Uyghur	Uyghur	Uyghur	Uyghur	Uyghur	Uyghur	Uyghur
SA001491P	9	Xibe	Xibe	Xibe		Xibe	Xibe	Xibe	Xibe	Xibe	Xibe	Xibe	Xibe	Xibe	Xibe	Xibe	Xibe	Xibe	Xibe	Xibe	Xibe	Xibe		Xibe	Xibe	Xibe	Xibe	Xibe	Xibe	Xibe	Xibe	Xibe	Xibe	Xibe	Xibe	Xibe	Xibe	Xibe	Xibe	Xibe	Xibe	Xibe	Xibe	Xibe	Xibe	Xibe	Xibe	Xibe	Xibe
SA001485S	10	Yi	Yi	Yi		Yi	Yi	Yi	Yi	Yi	Yi	Yi	Yi	Yi	Yi	Yi	Yi	Yi	Yi	Yi	Yi	Yi		Yi	Yi	Yi	Yi	Yi	Yi	Yi	Yi	Yi	Yi	Yi	Yi	Yi	Yi	Yi	Yi	Yi	Yi	Yi	Yi	Yi	Yi	Yi	Yi	Yi	Yi
SA000003D	43	Hakka	Hakka	Hakka		Hakka	Hakka	Hakka	Hakka	Hakka	Hakka		Hakka	Hakka	Hakka	Hakka	Hakka	Hakka	Hakka	Hakka		Hakka	Hakka	Hakka	Hakka	Hakka	Hakka	Hakka	Hakka	Hakka	Hakka	Hakka	Hakka	Hakka	Hakka	Hakka	Hakka	Hakka	Hakka	Hakka								Hakka	Hakka
[truncated: 2 more columns]

## Sheet: UVB measures for EUR, EAS, AFR
Name as per Table 2 Sample	Locality	Group	Population Mapped	Min Longitude	Min Latitude	Max Longitude	Max Latitude	# UVB Cells	Latitude Centroid	Longitude Centroid	January	February	March	April	May	June	July	August	September	October	November	December	Annual Av	Ann Max	Ann Min	Ann Range	Summer Av	Winter Av		Definitions
Dai (China)	China	East Asians	Dai Language Area	97.3457	18.3619	105.36	26.5704	44	22.2727	102.023	49.5091	67.5718	82.6364	84.3409	77.5227	71.3636	70.8636	71.4091	73.2273	57.3568	48.6083	41.5577	66.4614	112.5	10.5705	101.92	71.2121	52.8795		Seasonal averages
Dai (Xishuangbanna China)	China	East Asians	Dai in Xishuangbanna	99.1635	20.9151	103.639	24.6061	14	22.9286	101.286	50.8929	70.2016	84.6429	86.6429	75.7143	69.7143	68.2143	70.2143	72.2143	55.0857	46.7193	40.1923	65.9714	110	9.78571	100.107	69.381	53.7623		Winter	SH - June, July, August
Daur (China)	China	East Asians	Daur	116.356	47.2284	125.462	50.0472	13	48.8077	122.885	0.514846	2.30532	7.07692	18.3077	34.3077	41.9231	40.5385	36	16.9231	6.28615	1.03116	0.347477	17.2231	67	0.0384615	66.9615	39.4872	1.05588			NH - Dec, Jan, Feb
Han Chinese (China)	China	East Asians	Han	100.024	22.1548	122.937	40.3933	248	32.6008	113.355	15.9242	23.7133	35.8185	53.6169	62.9153	63.4315	71.8468	64.0524	49.7016	32.6339	19.6071	14.447	42.2496	97.0403	3.62056	93.4242	66.4435	18.0282
Han Chinese (South China)	China	East Asians	Main Han Chinese	111.481	21.7698	117.986	25.7482	27	23.7593	114.278	35.7111	39.3945	53.1852	56.1481	63.6667	75.1111	78.2593	74.4444	64.8519	53.863	42.351	35.6072	56.2296	100.37	8.77407	91.5963	75.9383	36.9043		Summer	SH - Dec, Jan, Feb
Hezhen	China	East Asians	Hezhen	132.59	46.9683	138.21	51.5428	16	49.25	135.875	0.457188	2.35073	6.4375	16.8125	29	36.3125	40.625	33.3125	14.5625	4.94313	0.864803	0.350067	15.5875	63.4375	0.04375	63.3937	36.75	1.05266			NH - June, July, August
Lahu	China	East Asians	Lahu	98.0893	16.7769	100.936	24.0587	17	21.0882	99.5588	58.9529	77.607	89.2353	90.6471	80.4706	69.6471	68.0588	68.1765	75.4118	61.8294	53.4031	47.9291	70.2471	111.176	13.2882	97.8824	68.6275	61.4963
Miao (China)	China	East Asians	Miaozu	107.751	23.8898	110.386	29.7338	8	26.25	108.875	21.2375	30.5723	47.25	56.75	61.125	59.875	64.25	64.125	60.25	37.275	29.6626	22.9409	46.2375	101.125	5.8875	95.275	62.75	24.9169		# UVB Cells in Sample
Mongolian	China	East Asians	Mongolian Language Area	92.2603	37.4197	126.02	51.5803	308	44.7045	108.468	2.80721	7.29766	17.4383	34.0682	49.9481	56.2825	58.6916	49.4675	32.0357	14.0317	4.16115	1.88746	27.3802	81.8766	0.597727	81.2808	54.8139	3.99744		Because the sample areas varied in size, the number of cells varied greatly from being geographically very specific to general. The number of UVB cells overlapped to provide average is recorded here.
Naxi (China)	China	East Asians	Naxi	99.2226	26.6572	101.141	28.2067	8	27.375	100.375	47.9375	69.864	90	101.75	110	113.75	113.625	108.125	93.625	72.3875	51.3475	39.0559	84.2125	133.75	25.875	107.875	111.833	52.2858
Oroqen (China)	China	East Asians	Oroqen	123.45	48.2703	130.419	53.0154	19	50.5	125.974	0.437421	2.0019	5.52632	15.4211	30.6316	38.6316	36.1053	31.6316	13.7368	4.87105	0.713505	0.242195	15.0632	61.6842	0.0157895	61.6684	35.4561	0.89384
She (China)	China	East Asians	She	113.963	22.9481	114.919	23.273	3	23.1667	114.167	39.6667	41.8277	54.6667	56	64.3333	75	77	75	67.6667	56.7667	45.3264	38.036	57.8333	100	9.56667	90.4333	75.6667	39.8435		Population Mapped
Tu (China)	China	East Asians	Tu	101.793	35.7544	103.121	37.3806	6	36.8333	102.333	14.4	27.4764	49.8333	70.1667	87	94.8333	97.6667	88.6667	65.3333	38.8333	18.0557	10.2689	54.9333	111.667	5	106.667	93.7222	17.3818		This area was mapped either geographically, language area based or followed generalized country area, it does not represent political boundaries but tried to capture the population sampled.
Tujia (China)	China	East Asians	Tujia	109.045	28.4389	110.472	29.5584	4	29	110	16.05	25.0358	35	52.5	57.5	55.25	61.25	58.25	52.25	30.7	21.3765	16.3614	40.025	99.75	3.6	96.15	58.25	19.1491
Uygur (China)	China	East Asians	Uygur Language Area	74.7075	35.1678	96.5388	48.0949	125	41.092	83.908	7.98792	15.7065	31.432	56.688	66.472	77.36	79.248	68.784	49.368	26.912	10.1469	5.89367	41.1576	101.28	2.5064	98.7856	75.1307	9.8627		UVB Averages
Xibo (China)	China	East Asians	Xibo	80.5385	43.1223	81.4618	44.0325	3	43.8333	80.8333	3.92	8.77818	20	46.3333	55.6667	69.6667	70.3333	60	40.3333	19.2	5.35462	2.54927	33.4667	97	0.533333	96.4667	66.6667	5.08248		Daily noontime surface irradiance data for wavelength 305nm (Mw/m2/nm) was collected from the NASA Nimbus-7 Total Ozone Mapping Spectrometer for the total available period (15 years; 1978-1993).
Yizu (China)	China	East Asians	Yizu	99.0685	22.7531	106.199	29.4719	40	26.025	102.825	39.0675	56.3897	75	80.675	78.45	77.35	79	77	66.4	49.6425	39.7782	31.8338	62.625	115.25	10.445	104.767	77.7833	42.4303		The sample area was mapped and the 0.5*0.5 degree cells within the mapped area were integrated and summarized. Full details of reducing the daily 64,000 readings and averaging over the whole 15 year period are for five days around the solar month centered on 22nd day
Japanese in Tokyo	Japan Central Honshu only	East Asians	Japanese Central Honshu	133.209	33.4092	140.863	37.8031	28	35.5714	137.286	9.62929	18.0095	28.7857	41.5714	51.2857	49.3929	61.1071	58.6429	41.7143	28.3786	13.5725	8.88285	34.1893	92.0357	1.61786	90.4179	56.381	12.1739		Chaplin, G., Geographic distribution of environmental factors influencing human skin coloration. American Journal of Physical Anthropology, 2004. 125(3): p. 292-302.
Japanese	Japan All Honshu & Shikoku	East Asians	Japanese	129.559	30.989	142.074	41.5462	59	35.7712	136.331	9.72763	17.3209	28.0339	40.8305	50.322	49.3729	61.0847	57.3729	41.661	28.2949	13.5882	8.72634	33.8475	90.3559	1.64407	88.7119	55.9435	11.925
Koreans	Korean Peninsular	East Asians	Korean Speaker Area	123.054	33.1061	130.472	43.0061	49	38.2755	127.337	6.75224	13.1267	26.1224	37.2041	49.2245	50.4898	50.2653	50.9184	39.3061	23.3143	8.94795	5.42504	30.0755	83.8776	1.07143	82.8061	50.5578	8.43465
Amis (Taiwan)	Taiwan	East Asians	Central Taiwan	121.098	22.7101	121.615	24.0129	3	23.5	121.5	39.4333	48.3486	65.3333	58.3333	60.6667	77.6667	87.6667	83	63	55.5	43.7217	34.8802	60.1	113.333	7.16667	106	82.7778	40.8874
Ayatal (Taiwan)	Taiwan	East Asians	Central N. Taiwan	120.924	23.9106	121.853	24.8602	3	24.1667	121.167	39.0667	46.633	61.6667	55.3333	59.6667	78	86.3333	79.6667	63.6667	56.8	44.0252	35.8868	59.2333	113.333	8.13333	105.333	81.3333	40.5288
Hakkha (Taiwan)	Taiwan	East Asians	Hakkha but only from Taiwan	120.513	22.3497	121.213	25.0721	4	24.25	121	37.875	46.4269	60.5	57.5	61.5	79	85.5	79	64.5	55.025	41.4746	33.8355	58.575	110	8.2	101.925	81.1667	39.3791
Basque (France)	Basque	Europeans	Basque Fr	-1.78853	42.9574	-0.689102	43.5062	4	43	-1	3.87	8.88938	21	31	39.25	50	56.75	48.25	32.5	15.15	6.64761	2.88246	26.25	74.75	0.425	74.325	51.6667	5.21395
Danes	Denmark	Europeans	Danish Area	8.07568	54.5625	15.1585	57.7485	23	55.7609	11.1957	0.264304	1.44522	4	12.6957	25.7391	29.5652	29.2609	21.4348	10.9565	2.92043	0.409141	0.0917827	11.7391	55.8696	0	55.8696	26.7536	0.600434
Irish	Eire	Europeans	Irish not including NI	-10.6181	51.4246	-6.00239	55.3879	22	53.4091	-8.45455	0.528545	2.19734	5.86364	16.3182	24.5455	29.6364	31.1364	22.0455	11.8636	3.84045	1.00962	0.282773	12.4909	54.5455	0.0136364	54.5318	27.6061	1.00289
Finns	Finnish	Europeans	Finnish area	19.9985	59.9339	31.5809	68.6303	89	64.5112	25.8146	0.0210375	0.3011	1.1573	4.26966	14.5281	21.7865	18.764	10.9663	3.24719	0.572101	0.0252973	0.00169519	7.2273	38.2809	0	38.2809	17.1723	0.107944
French	France	Europeans	French	-3.50847	42.606	7.35545	50.2242	69	46.6449	1.94928	1.99667	5.92694	13.2754	25.5362	32.5507	39.4928	47.1884	38.7971	24.7101	10.4619	3.69337	1.34176	20.4087	68.971	0.150725	68.8203	41.8261	3.08846
GBR	Great Britain Island	Europeans	Wales, England & Scotland	-6.23561	49.961	1.759	58.6723	54	53.8148	-2.88889	0.520889	2.18043	5.44444	16.2222	23.7963	29.9259	30.1111	23.3148	12.2222	4.02426	0.916133	0.25679	12.4807	56.1481	0.0037037	56.1444	27.784	0.986036
Hungarians	Hungary	Europeans	Hungarian	16.1119	45.6145	26.2481	48.5857	32	47.0625	20.5312	1.27741	4.23595	12.4375	22.625	35.6875	40.875	47.0625	38.1875	26.4688	9.49687	2.49304	0.885653	20.175	67.8125	0.134375	67.6781	42.0417	2.133
Italian (Bergamo)	Italy	Europeans	Bergamo	8.99736	45.1162	9.83098	46.1701	3	45.8333	9.16667	2.16667	6.09331	14.6667	27.6667	35.6667	44.6667	54.6667	44.6667	27.6667	11.5	4.01337	1.4906	22.9333	74	0.1	73.9	48	3.25019
Italian (Tuscan)	Italy	Europeans	Tuscan	9.68961	42.3651	12.3624	44.4833	8	43.625	11	2.97375	7.59422	18.25	29	42.75	48.625	60.5	48.875	31.75	13.225	5.01338	2.22733	25.95	75.75	0.2	75.55	52.6667	4.2651
Toscini in Italia	Italy	Europeans	Tuscani	9.68961	42.3651	12.3624	44.4833	8	43.625	11	2.97375	7.59422	18.25	29	42.75	48.625	60.5	48.875	31.75	13.225	5.01338	2.22733	25.95	75.75	0.2	75.55	52.6667	4.2651
Orcadian	Orkneys	Europeans	Orcadian	-3.43622	58.6684	-2.37972	59.3927	4	59	-3	0.134	0.916284	2.5	10.5	18.25	24.75	23.5	15.75	6.5	1.6875	0.215967	0.0421119	8.9	44.75	0	44.75	21.3333	0.364132
Iberians in Spain	Peninsular only	Europeans	Spanish Speakers only	-0.516	36.0121	0.254378	43.514	66	39.76	0.385	6.7297	12.8048	29.3636	40.5455	51.4848	62.997	70.4545	59.7273	41.3636	21.0667	10.5144	5.3003	34.1788	82.9697	0.872772	82.097	64.3929	8.27826
Vologda	Russia	Europeans	Russian Admin area	35.0617	55.1575	42.9769	61.7009	33	58.2576	39.1061	0.160536	0.936213	3.15152	8.60606	21.8182	27.8788	29.3636	17.6667	7.33333	1.54773	0.172463	0.0751336	10.0667	48.2727	0	48.2727	24.9697	0.390628
Russian (Archangel'sk)	Russian Kola Peninsula	Europeans	Russia around Kola	30.1005	63.6875	60.6745	69.9541	40	67.025	37.6	0.007184	0.123602	0.525	2.875	9.85	19.175	17.975	9.4	2.3	0.29485	0.00940296	6.57895e-05	6.60875	33.7	0	33.7	15.5167	0.0436172
Chuvash	Russia Chuvash	Europeans	Chuvash Language Area	36.1727	49.5431	50.6841	56.3343	62	51.6774	44.2097	0.35171	1.34145	6.08065	17.4516	32.7419	40.0645	42.1613	30.2581	14.8871	5.59403	0.753638	0.243937	16.0306	64.0968	0.00645161	64.0903	37.4946	0.6457
Sardinian	Sardinia	Europeans	Sardinian	8.13119	38.8695	9.82778	41.2637	8	40	9	5.455	11.3522	25.5	37.375	52.125	61.875	68.875	58.875	39.75	20.275	8.13025	4.45474	32.8625	81.875	0.55	81.325	63.2083	7.0873
Biaka (C. African Republic)	Central African Republic	Sub-Saharan Africans	Biaka	13.1309	-0.645794	18.6498	3.71872	23	1.41304	15.9783	84.8783	92.9683	91.3043	83.087	74.087	67.1739	69	72.4348	77.8696	76.3696	75.9144	78.2704	78.9652	120	10.4217	109.565	69.5362	85.3723
Mbuti (D.R. Congo)	Democratic Rep. of Congo	Sub-Saharan Africans	Mbuti	28.29	0.735303	30.2938	2.65355	7	1.78571	29.5	93.0143	100.959	98.5714	88.8571	85.7143	74.2857	74.8571	80.2857	84.8571	83.7143	80.1487	83.4815	86.0571	125.714	14	111.714	76.4762	92.4851
Mandinka (GWD)	Gambia	Sub-Saharan Africans	Mandinka GWD and area	-16.825	12.2233	-14.2586	13.7147	5	13.1	-15.3	68.8	85.7027	94.2	98.8	93	83.2	78.4	78.8	83.4	80.62	66.5058	60.4664	81.08	110	12	98	80.1333	71.6564
Bantu (Kenya)	Kenya Bantu Language	Sub-Saharan Africans	Bantu North	33.9442	-4.62784	39.8395	1.2684	24	-1	36.7083	98.7833	107.517	105.25	95.3333	83.125	77.2917	77.5417	86.9583	98.2917	95.4792	91.2651	88.1955	92.4292	130.833	26.1667	104.667	98.1652	87.5972
Luhya (LWK)	Kenya	Sub-Saharan Africans	Lou Kenya in Webuye	33.9973	-1.15698	35.3265	0.305298	5	-0.5	34.5	102.54	112.427	110	98.4	91.2	83.6	82.4	92.8	99.6	96.5	91.9186	89.0755	96.18	136	21.4	114.6	101.347	91.6
San	Namibia and borders	Sub-Saharan Africans	San Language Groups	13.1273	-30.6884	22.6827	-18.77	48	-25.0208	18.1042	105.273	99.6718	83.1042	61.75	43.5625	34.8125	38.4792	53.6042	72.5625	89.3104	100.899	105.953	74.8396	122.083	17.5396	104.562	103.632	54.8819
Esan	Nigeria	Sub-Saharan Africans	Esan Language	5.91688	6.05028	6.75139	6.97912	2	6.5	6	79	92.5754	91	84.5	75	66	57.5	60.5	70.5	77.15	76.4417	69.94	75.4	110	9.65	100.5	61.3333	80.5051
Hauser (Nigeria)	Nigeria	Sub-Saharan Africans	Hauser Language main area	3.05371	7.87549	10.8641	17.4493	53	13.0283	7.17925	74.3943	91.4735	96.2264	99.4528	92.1698	86.3585	83.8302	88.4906	89.2075	84.5887	71.1663	65.1864	85.2679	116.981	16.6226	100.358	86.2264	77.0181
Yoruba (Nigeria)	Nigeria	Sub-Saharan Africans	Yoruba	2.07238	6.13623	6.79097	9.74142	17	7.91176	4.20588	79.0294	94.6721	94.8235	90	81.5882	69.7059	63	69.3529	75.0588	81.5294	76.5196	69.2786	78.9765	111.765	11.7647	100	67.3529	80.9934
Ibo (Nigeria)	Nigeria southern	Sub-Saharan Africans	Ibo Language Area	6.25045	4.30861	9.70827	6.67482	10	5.5	8	79.84	92.5009	87.1	85.4	74.5	64	56.7	59.6	70.1	70.23	74.8272	72.9769	74.24	112	11.4	100.6	60.1	81.7726
Mandenka (Senegal)	Senegal	Sub-Saharan Africans	Mandenka	-16.7457	12.4397	-13.709	13.3584	6	12.8333	-15.3333	69.4333	86.3144	95	98.8333	92.8333	83.1667	78.1667	78.6667	82.5	80.7167	66.9049	61.3174	81.1833	110	11.6667	98.3333	80	72.355
Mende (MSL)	Sierra Leonne	Sub-Saharan Africans	Mende Language Area	-12.7238	6.92961	-10.3019	8.58971	7	7.78571	-11.5	79.7571	93.6613	95.8571	92.4286	81.5714	69.2857	60.7143	64.1429	76.1429	80.1857	72.1362	70.5668	78.3	122.857	16.1429	106.714	64.7143	81.3284
Bantu Lang (S. A.)	South Africa Area	Sub-Saharan Africans	Sotho Xhosa Zulu RSA	19.2687	-34.0525	32.9035	-21.4954	87	-28.0747	26.8103	95.6207	88.4663	72.0345	53.5402	35.2874	26.8966	30.9655	44.1034	62.0575	76.1494	90.4303	96.5011	65.1264	118.851	8.89655	109.983	93.5294	45.7088
Chagga	Tanzania	Sub-Saharan Africans	E Tnz Bantu Language Group	36.9649	-7.50439	39.5585	-3.39081	12	-5.75	38.25	94.3583	100.446	93.6667	80.5	65	63.4167	67	77	91.1667	94.1583	91.1829	88.7334	84.3667	124.167	17.1667	107	94.5126	78.3889
Masai	Tanzania	Sub-Saharan Africans	Masai Kenya and Tanzania	34.6355	-5.95239	38.7465	0.591125	21	-2.5	36.5952	101.51	109.266	106.333	93.2381	78.9048	74.381	76.4762	86	98.8571	97.4905	92.956	90.5148	92.5143	132.857	25.6667	107.19	100.43	87.1111
Sandewe (Tanzania)	Tanzania	Sub-Saharan Africans	Sandewe Language Group	34.1138	-6.92528	36.495	-4.42107	8	-5.625	35.375	97.9	104.383	101.125	86.75	74.625	75.125	81.25	91.5	103.25	102	93.8254	88.832	92.025	130	25.125	104.875	97.0382	92
Zaramo	Tanzania	Sub-Saharan Africans	Rui Language and Coastal Area	37.7525	-8.94501	39.5557	-7.2229	6	-8	38.5	87.9333	95.1092	87.1667	77.3333	65.8333	62.5	66.5	77.1667	87.8333	90.3	89.5143	83.4021	81.2333	118.333	15.3333	103	88.8149	77.1667
